# Supplementary material for: Mesoporous Organosilica Nanoparticles to Fight Intracellular Staphylococcal Aureus Infections in Macrophages
Source: Pharmaceutics. 2023 Mar 23;15(4):1037. doi: 10.3390/pharmaceutics15041037 (PMC10146421; doi:10.3390/pharmaceutics15041037)
Supplement: Supplementary file 1 [file pharmaceutics-15-01037-s001.zip]

Archive with 1 entries (1 files):
- pharmaceutics-2235411-supplementary.pdf
